# Supplementary material for: Deep Learning-Based Joint Effusion Classification in Adult Knee Radiographs: A Multi-Center Prospective Study
Source: Diagnostics (Basel). 2024 Aug 29;14(17):1900. doi: 10.3390/diagnostics14171900 (PMC11394442; doi:10.3390/diagnostics14171900)
Supplement: Supplementary file 1 [file diagnostics-14-01900-s001.zip]

Archive with 1 entries (1 files):
- diagnostics-3139033-supplementary.pdf
